# Supplementary material for: Immunoassay for Natamycin Trace Screening: Bread, Wine and Other Edibles Analysis
Source: Biosensors (Basel). 2022 Jul 6;12(7):493. doi: 10.3390/bios12070493 (PMC9312873; doi:10.3390/bios12070493)
Supplement: Supplementary file 1 [file biosensors-12-00493-s001.zip]

Archive with 1 entries (1 files):
- biosensors-1790174-supplementary.pdf
